# Supplementary material for: The Androgen Hormone-Induced Increase in Androgen Receptor Protein Expression Is Caused by the Autoinduction of the Androgen Receptor Translational Activity
Source: Curr Issues Mol Biol. 2022 Jan 25;44(2):597–608. doi: 10.3390/cimb44020041 (PMC8928990; doi:10.3390/cimb44020041)
Supplement: Supplementary file 1 [file cimb-44-00041-s001.zip]

Archive with 1 entries (1 files):
- cimb-1545222-supplementary.pdf
